# Supplementary material for: Assessment of Office-Based Probing with Dacryoendoscopy for Treatment of Congenital Nasolacrimal Duct Obstruction: A Retrospective Study
Source: J Clin Med. 2023 Nov 12;12(22):7048. doi: 10.3390/jcm12227048 (PMC10672542; doi:10.3390/jcm12227048)
Supplement: Supplementary file 1 [file jcm-12-07048-s001.zip]

Archive with 2 entries (2 files):
- SV1_dacryoendoscopic view.mp4
- SV2_View of dacryoendoscopic probing.mp4
